# Supplementary material for: The Validation of a Precursor Lesion of Epithelial Ovarian Cancer in Fancd2-KO Mice
Source: Cancers (Basel). 2023 May 3;15(9):2595. doi: 10.3390/cancers15092595 (PMC10177028; doi:10.3390/cancers15092595)
Supplement: Supplementary file 1 [file cancers-15-02595-s001.zip]

Archive with 1 entries (1 files):
- cancers-2314115-supplementary.pdf
